# Supplementary material for: Continuous Rod Load Monitoring to Assess Spinal Fusion Status–Pilot In Vivo Data in Sheep
Source: Medicina (Kaunas). 2022 Jul 6;58(7):899. doi: 10.3390/medicina58070899 (PMC9319051; doi:10.3390/medicina58070899)
Supplement: Supplementary file 1 [file medicina-58-00899-s001.zip]

Archive with 1 entries (1 files):
- Live stream of sensor signal recorded during walking and head movement of the sheep.mp4
